# Supplementary material for: Advancing Transgender Health Education for Health Professional Students: A Faculty Fellowship Model for Capacity Building and Curricular Change
Source: Healthcare (Basel). 2025 Aug 26;13(17):2124. doi: 10.3390/healthcare13172124 (PMC12427805; doi:10.3390/healthcare13172124)
Supplement: Supplementary file 1 [file healthcare-13-02124-s001.zip]

Archive with 1 entries (1 files):
- healthcare-3753133-supplementary.pdf
